# Supplementary material for: Humoral Immunogenicity of SARS-CoV-2 mRNA Primary Vaccination Among People with HIV
Source: Microorganisms. 2026 Apr 16;14(4):893. doi: 10.3390/microorganisms14040893 (PMC13119501; doi:10.3390/microorganisms14040893)
Supplement: Supplementary file 1 [file microorganisms-14-00893-s001.zip]

Archive with 1 entries (1 files):
- microorganisms-4214999-supplementary.pdf
